# Supplementary material for: Loss of Heterozygosity and Mutations in the RAS-ERK Pathway Genes in Tumor Cells of Various Loci in Multiple Myeloma
Source: Int J Mol Sci. 2024 Aug 30;25(17):9426. doi: 10.3390/ijms25179426 (PMC11394882; doi:10.3390/ijms25179426)
Supplement: Supplementary file 1 [file ijms-25-09426-s001.zip]

Archive with 2 entries (2 files):
- figS1,S2, Table S1,S2.pdf
- Supp,Initial Data.xls
